# Supplementary material for: Exploring the significance of PAK1 through chromosome conformation signatures in ibrutinib‐resistant chronic lymphocytic leukaemia
Source: Mol Oncol. 2022 Jul 22;16(16):2920–35. doi: 10.1002/1878-0261.13281 (PMC9394240; doi:10.1002/1878-0261.13281)
Supplement: Supplementary file 5 — Table S1. Statistics test methods of mutli‐omics profiling and integrated results of chromatin conformation, transcriptomics and proteomics. [file MOL2-16-2920-s005.xlsx]

## Sheet: Sheet1
Table S1. Statistics test methods of mutli-omics profiling
Data type	overlap.number	all.number	p.value	method
Transcriptome	110	731	2.5599e-87	binom.test
Chromatin	110	3315	0	binom.test
Proteomics	110	228	0.64304	binom.test
Integrated results of chromatin conformation, transcriptomics, and proteomics
Genes	description	Transcriptome (Fold Change)	Transcriptome (P value)	Proteomics (Fold Change)	Proteomics (P value)	different State
AASS	aminoadipate-semialdehyde synthase	1.91751	1.50504e-25	1.59246	0.000591501	up
ABCC4	ATP binding cassette subfamily C member 4	1.51229	2.373e-62	1.34525	0.000559438	up
AK4	adenylate kinase 4	1.68462	1.14566e-12	1.69839	0.000422498	up
ALCAM	activated leukocyte cell adhesion molecule	0.591576	6.70782e-95	0.785572	0.00254591	down
ALDH1A1	aldehyde dehydrogenase 1 family member A1	30.3116	1.8026e-93	2.30383	1.58295e-05	up
ARHGAP18	Rho GTPase activating protein 18	1.21609	5.39733e-05	0.758253	0.00669481	down
ATP2B1	ATPase plasma membrane Ca2+ transporting 1	0.801325	1.48368e-22	0.790219	0.0022606	down
ATP6V1C1	ATPase H+ transporting V1 subunit C1	0.728353	7.10475e-11	0.816273	0.0113792	down
BCAS1	breast carcinoma amplified sequence 1	1.55724	1.6385e-18	0.692996	0.00138959	down
BCAT1	branched chain amino acid transaminase 1	1.39998	1.2021e-33	1.25805	0.000249993	up
BLNK	B-cell linker	0.812152	6.35774e-16	0.724189	0.00883248	down
CA8	carbonic anhydrase 8	0.273394	4.90175e-43	0.678156	0.00892242	down
CCL22	C-C motif chemokine ligand 22	4.02517	0	1.30663	0.0350545	up
CCL5	C-C motif chemokine ligand 5	1.53817	2.82193e-10	1.86561	0.00245061	up
CDK6	cyclin dependent kinase 6	0.727785	2.89669e-38	0.730485	0.000674779	down
CFLAR	CASP8 and FADD like apoptosis regulator	1.95205	3.70727e-108	1.38643	0.00224721	up
CKAP2L	cytoskeleton associated protein 2 like	1.70831	2.84246e-66	1.21974	0.00716613	up
CKAP4	cytoskeleton associated protein 4	0.398163	4.11942e-09	0.702414	0.000211813	down
CLGN	calmegin	1.60524	6.93801e-14	1.37061	0.00777386	up
CLIP2	CAP-Gly domain containing linker protein 2	1.92166	5.86395e-35	1.28376	0.00101998	up
CPNE2	copine 2	2.47068	9.74567e-11	1.46023	0.0136924	up
CXCR4	C-X-C motif chemokine receptor 4	1.65609	4.31046e-10	1.44199	0.00122792	up
DDHD1	DDHD domain containing 1	1.64313	5.76995e-88	1.28519	0.0136931	up
DOK3	docking protein 3	0.62592	5.03587e-19	0.750723	0.000905805	down
EBI3	Epstein-Barr virus induced 3	1.59375	2.9199e-07	1.21167	0.038769	up
ERICH3	glutamate rich 3	0.766211	7.05658e-12	0.763994	0.000817071	down
FAM3C	family with sequence similarity 3 member C	0.803106	7.38642e-14	0.775412	0.00431391	down
FCRLA	Fc receptor like A	0.600864	2.78116e-26	0.617164	6.93334e-05	down
FFAR2	free fatty acid receptor 2	3.50082	6.7473e-21	2.04452	0.00235447	up
FGR	FGR proto-oncogene, Src family tyrosine kinase	1.23674	0.000253805	1.34776	0.000124881	up
FLNB	filamin B	1.61545	4.92076e-42	0.591542	1.75371e-05	down
FLOT2	flotillin 2	0.774976	2.41643e-08	0.622637	0.000489107	down
FUNDC2	FUN14 domain containing 2	0.65082	4.14268e-22	0.623399	0.00328998	down
GALNT1	polypeptide N-acetylgalactosaminyltransferase 1	0.573309	2.23008e-79	0.602811	0.00258799	down
GCA	grancalcin	1.30801	1.00054e-05	1.29379	0.025145	up
GGT1	gamma-glutamyltransferase 1	1.98543	6.79933e-08	1.20855	0.00239074	up
GIMAP5	GTPase, IMAP family member 5	2.27147	1.08346e-29	1.38265	0.00112461	up
GIMAP6	GTPase, IMAP family member 6	2.36	4.12848e-61	1.21917	0.000903401	up
GIMAP8	GTPase, IMAP family member 8	2.20699	3.45465e-48	1.94108	5.58026e-05	up
GLG1	golgi glycoprotein 1	0.772017	4.79506e-22	0.81514	0.00144456	down
GNG2	G protein subunit gamma 2	2.16018	9.73859e-83	1.22528	0.00104833	up
GNPDA1	glucosamine-6-phosphate deaminase 1	0.492871	1.77533e-18	0.479869	0.000259368	down
GPD2	glycerol-3-phosphate dehydrogenase 2	0.44817	1.74057e-208	0.722471	0.00278838	down
HIP1	huntingtin interacting protein 1	0.816426	3.98606e-06	0.817516	0.00170864	down
HK1	hexokinase 1	1.7566	1.7607e-30	1.29301	0.000509384	up
HLA-DMB	major histocompatibility complex, class II, DM beta	1.28487	6.59266e-06	1.36398	0.000225813	up
HLA-DQA1	major histocompatibility complex, class II, DQ alpha 1	1.24415	5.54963e-15	1.32492	0.0326411	up
HNRNPLL	heterogeneous nuclear ribonucleoprotein L like	9.78038	2.19983e-75	2.06014	3.20797e-06	up
HTATIP2	HIV-1 Tat interactive protein 2	1.60396	2.72007e-22	1.22685	0.00333658	up
IFNGR1	interferon gamma receptor 1	0.482369	7.42459e-72	0.756711	0.000125696	down
IGF2BP3	insulin like growth factor 2 mRNA binding protein 3	0.818836	1.01258e-15	0.824794	0.000129453	down
IL16	interleukin 16	1.36812	4.76332e-19	0.818288	0.000394007	down
INF2	inverted formin, FH2 and WH2 domain containing	0.573598	1.30422e-05	0.46061	0.000384253	down
IQGAP2	IQ motif containing GTPase activating protein 2	1.49638	6.17738e-28	0.792631	3.13895e-05	down
IRF2BPL	interferon regulatory factor 2 binding protein like	1.48169	2.4699e-09	1.23276	0.00437053	up
IRF8	interferon regulatory factor 8	0.717714	1.44206e-38	0.783233	0.000376303	down
ITGAL	integrin subunit alpha L	0.726864	1.31597e-15	1.3097	0.0112569	up
ITGB3	integrin subunit beta 3	2.37663	2.21446e-136	1.37086	0.000187369	up
KIF13B	kinesin family member 13B	0.669486	1.31632e-21	0.710092	0.000876596	down
LGMN	legumain	0.551086	5.38461e-51	0.807992	0.0120576	down
LMNA	lamin A/C	1.90841	4.98331e-33	1.2593	0.0171228	up
LRMP	lymphoid restricted membrane protein	0.459991	7.41622e-236	0.638565	0.00082319	down
LSR	lipolysis stimulated lipoprotein receptor	1.45993	0.000603153	1.28939	0.00126777	up
MALT1	MALT1 paracaspase	1.35665	8.51358e-34	1.30646	0.0265777	up
MAN2A1	mannosidase alpha class 2A member 1	0.654136	8.95239e-50	0.664839	0.0101469	down
MAPKAPK2	mitogen-activated protein kinase-activated protein kinase 2	1.20193	7.5606e-05	1.46109	0.0226528	up
MTAP	methylthioadenosine phosphorylase	1.39961	7.36517e-16	0.809794	0.00978329	down
MX1	MX dynamin like GTPase 1	1.27771	9.11726e-17	0.7966	0.0130054	down
MYH10	myosin heavy chain 10	0.709461	2.03771e-11	0.798671	0.00188791	down
MYO1E	myosin IE	0.670126	3.5872e-29	0.748722	0.00037832	down
NAMPT	nicotinamide phosphoribosyltransferase	0.732371	1.12881e-36	0.73677	0.000659164	down
NCF2	neutrophil cytosolic factor 2	2.25675	3.37322e-112	1.38391	0.000767151	up
NUCB2	nucleobindin 2	0.589887	6.58594e-22	0.815138	0.00219398	down
OAS3	2'-5'-oligoadenylate synthetase 3	4.35455	9.09033e-162	1.94728	0.00282872	up
PAK1	p21 (RAC1) activated kinase 1	1.47329	5.54098e-26	1.20189	0.0172708	up
PARP14	poly(ADP-ribose) polymerase family member 14	1.26917	1.37117e-18	0.774275	0.00356763	down
PHF6	PHD finger protein 6	0.824773	2.16239e-13	0.779858	0.000155426	down
PILRA	paired immunoglobin like type 2 receptor alpha	1.87839	6.06575e-13	1.32693	0.00304596	up
PLEKHF2	pleckstrin homology and FYVE domain containing 2	1.30148	2.6354e-15	1.22286	0.0301632	up
POR	cytochrome p450 oxidoreductase	1.93444	6.46714e-27	1.37786	0.00010793	up
POU2F2	POU class 2 homeobox 2	0.802058	1.00365e-08	0.636857	0.000794719	down
PPM1L	protein phosphatase, Mg2+/Mn2+ dependent 1L	2.08384	2.14858e-22	1.33781	0.000253566	up
PPP3CA	protein phosphatase 3 catalytic subunit alpha	0.760884	3.0379e-15	0.755687	0.000521181	down
PTPN6	protein tyrosine phosphatase, non-receptor type 6	0.75559	1.68407e-27	0.728092	0.00056589	down
PYGL	glycogen phosphorylase L	0.723983	9.65728e-06	0.672922	0.000284566	down
RAB11FIP1	RAB11 family interacting protein 1	0.640911	1.59273e-33	0.782916	0.00495206	down
RAB27A	RAB27A, member RAS oncogene family	0.651796	1.75003e-35	0.626996	0.00086076	down
RASA1	RAS p21 protein activator 1	0.678281	3.95327e-34	0.801508	0.00216343	down
RGS14	regulator of G-protein signaling 14	1.34396	0.011161	1.32118	0.00013116	up
SAMSN1	SAM domain, SH3 domain and nuclear localization signals 1	0.479032	2.10952e-131	0.714688	0.000114162	down
SELL	selectin L	0.756798	2.41358e-31	0.434801	7.80122e-06	down
SERPINB1	serpin family B member 1	0.449408	3.4248e-16	0.823855	0.0395659	down
SERPINB6	serpin family B member 6	0.345039	8.7991e-77	0.549843	1.68353e-05	down
SERPINB9	serpin family B member 9	0.671288	1.75583e-51	0.508989	6.37501e-05	down
SLC2A5	solute carrier family 2 member 5	6.9411	1.02758e-177	2.05181	7.44076e-05	up
SLC44A2	solute carrier family 44 member 2	0.7058	3.18447e-16	0.539506	0.00119545	down
SRC	SRC proto-oncogene, non-receptor tyrosine kinase	1.39262	1.26223e-07	1.22458	0.000997729	up
SRI	sorcin	1.24771	6.31927e-07	1.30376	0.000268328	up
ST6GAL1	ST6 beta-galactoside alpha-2,6-sialyltransferase 1	0.76804	1.30061e-28	0.686837	0.00290216	down
STK17B	serine/threonine kinase 17b	0.630322	6.35252e-90	0.70533	0.000796305	down
STXBP1	syntaxin binding protein 1	2.87475	8.84648e-50	1.64518	0.000118414	up
SWAP70	SWAP switching B-cell complex subunit 70	0.804075	9.28913e-18	0.725835	0.00169374	down
TCEAL4	transcription elongation factor A like 4	0.710619	8.13149e-07	0.78661	0.000404992	down
THEMIS2	thymocyte selection associated family member 2	1.28535	2.01539e-07	0.831858	0.00139316	down
TMX4	thioredoxin related transmembrane protein 4	0.807927	5.98867e-08	0.807382	0.0118636	down
TNFRSF8	TNF receptor superfamily member 8	1.58838	6.28181e-18	1.20593	0.00200616	up
TRIP6	thyroid hormone receptor interactor 6	0.769527	0.00397897	0.596414	0.00189143	down
TTYH3	tweety family member 3	0.650355	4.16992e-12	0.794265	0.00921139	down
VIM	vimentin	4.53061	1.20454e-251	0.827454	0.00527335	down
WDFY1	WD repeat and FYVE domain containing 1	0.666663	5.14654e-39	0.769985	0.00189422	down
