# Supplementary material for: Exploring the significance of PAK1 through chromosome conformation signatures in ibrutinib‐resistant chronic lymphocytic leukaemia
Source: Mol Oncol. 2022 Jul 22;16(16):2920–35. doi: 10.1002/1878-0261.13281 (PMC9394240; doi:10.1002/1878-0261.13281)
Supplement: Supplementary file 6 — Table S2. Clinical characteristics of 53 patients enrolled in the RNA sequencing. [file MOL2-16-2920-s001.xlsx]

## Sheet: Sheet1
Table S2. Clinical characteristics of 53 patients enrolled in the RNA sequencing
Patient ID	Rai stage	Binet stage	Sex	Age	CK	TP53	ATM	chr13q	chr12	IGHV	TP53 (Mutation)	SF3B1	NOTCH1	MYD88	β2- MG (mg/L)	OS state	OS	TTT stage	TTT
N1461	I	A	Male	58	Yes	Normal	Normal	Deletion	Normal	M	Un	NA	NA	NA	< 3.5	Survival	62.7	Not reaching	0
N2150	II	B	Male	64	Yes	Normal	Normal	Normal	Trisomy	M	Un	Un	Un	NA	< 3.5	Survival	75.7333	Reached	38.3333
ZJ	I	B	Male	43	Yes	Normal	Normal	Normal	Trisomy	M	Un	Un	Un	Un	≥ 3.5	Survival	30.0333	Reached	26.9667
N3556	IV	C	Male	70	Yes	Normal	NA	NA	NA	M	Un	Un	Un	Un	≥ 3.5	Survival	16.7333	Not reaching	0
N2697	I	A	Male	63	Yes	Normal	Loss	Normal	Normal	Un	Un	Un	Un	Un	≥ 3.5	Survival	92.2333	Reached	55
518	I	B	Male	56	Yes	Normal	Normal	Normal	Normal	Un	M	NA	NA	NA	< 3.5	Death	37.9667	Reached	1.06667
N3935	IV	C	Male	62	Yes	Loss	Loss	Deletion	Normal	Un	M	Un	M	Un	≥ 3.5	Survival	11	Reached	0.6
N2010	I	B	Male	70	Yes	Loss	Normal	Normal	Normal	Un	Un	NA	Un	Un	≥ 3.5	Death	29.9667	Reached	4.13333
N3453	IV	C	Female	68	Yes	Loss	Normal	Normal	NA	Un	M	Un	Un	Un	≥ 3.5	Survival	26.3	Reached	0.933333
N1166	I	A	Female	65	Yes	Normal	Normal	NA	NA	M	Un	Un	Un	Un	NA	Death	23	Reached	8.4
JJH	NA	NA	Female	61	Yes	Normal	Normal	Normal	Normal	Un	Un	NA	NA	NA	≥ 3.5	Survival	73.5	Reached	0.133333
N1263	NA	NA	Female	61	Yes	Normal	Normal	Normal	Normal	Un	Un	NA	NA	NA	≥ 3.5	Survival	73.5	Reached	0.01
N1010	NA	NA	Male	56	Yes	Loss	Normal	Deletion	Normal	NA	NA	NA	NA	NA	< 3.5	Death	14.9	Reached	0
N2919	0	A	Male	65	NA	Normal	Normal	Deletion	Normal	M	Un	NA	NA	NA	< 3.5	Survival	39.4	Reached	39.2333
N3452	I	B	Male	50	NA	Normal	Normal	Normal	Trisomy	Un	Un	Un	Un	Un	< 3.5	Survival	26.6333	Reached	15.9
WLG	III	B	Male	62	NA	Normal	Normal	Deletion	Normal	M	Un	Un	Un	M	≥ 3.5	Death	95.7	Reached	0.833333
N1587	IV	C	Male	38	NA	Normal	Normal	Deletion	Normal	M	Un	NA	NA	NA	≥ 3.5	Survival	59.1	Reached	0.7
LC	IV	C	Male	38	NA	Normal	Normal	Deletion	Normal	M	Un	NA	NA	NA	≥ 3.5	Survival	59.1	Reached	0.7
N1345	IV	C	Female	69	NA	Normal	Normal	Deletion	Trisomy	M	Un	NA	Un	NA	≥ 3.5	Survival	65.6333	Reached	0.01
N857	III	B	Female	23	NA	Normal	Loss	Normal	Normal	Un	Un	Un	Un	NA	< 3.5	Death	30	Reached	0.4
N1603	I	A	Male	73	NA	Normal	Normal	NA	NA	NA	NA	NA	NA	NA	≥ 3.5	Death	47	Reached	35.6
N4114	0	A	Male	52	No	Normal	Normal	Normal	Normal	M	Un	Un	Un	Un	< 3.5	Survival	17.8333	Not reaching	0
WZC	I	A	Male	41	No	Normal	Normal	Normal	Normal	M	Un	NA	NA	NA	< 3.5	Survival	108.433	Not reaching	0
N1048	I	A	Male	52	No	Normal	NA	Normal	Normal	M	Un	NA	NA	NA	< 3.5	Survival	83.7667	Reached	13.7667
4040	II	B	Female	43	No	Normal	Normal	NA	NA	M	Un	NA	NA	M	< 3.5	Survival	78.5667	Reached	71.4
N103	II	B	Male	54	No	Normal	Loss	Normal	Normal	M	Un	M	Un	NA	< 3.5	Survival	106.5	Reached	0.666667
N1049	II	B	Male	42	No	Normal	NA	NA	NA	M	Un	NA	NA	NA	< 3.5	Survival	70.6333	Reached	8.76667
N3942	IV	C	Male	51	No	Normal	Normal	Deletion	Normal	M	Un	Un	Un	Un	< 3.5	Survival	115.333	Reached	0.0666667
HXD	I	A	Male	50	No	Normal	Loss	Deletion	Normal	Un	Un	Un	Un	Un	< 3.5	Survival	73.9667	Reached	61.9
ZDF	II	B	Male	55	No	Normal	Normal	Deletion	Normal	Un	Un	NA	NA	NA	< 3.5	Survival	110.133	Reached	0.2
537	II	B	Male	56	No	Normal	Loss	Normal	Normal	M	Un	NA	NA	NA	< 3.5	Death	35.9	Reached	0.0666667
LZH	III	B	Male	53	No	Normal	Normal	Normal	Normal	Un	Un	Un	Un	Un	< 3.5	Survival	29.3667	Reached	21.7
N545	IV	C	Male	55	No	Normal	Loss	NA	NA	M	Un	Un	Un	Un	≥ 3.5	Survival	65.8	Reached	25.4667
FP	I	B	Female	67	No	Normal	Loss	Normal	Normal	Un	Un	Un	M	Un	< 3.5	Survival	79.5	Reached	78.5
N3448	I	B	Male	70	No	Normal	NA	NA	NA	Un	Un	NA	NA	NA	< 3.5	Survival	60.4333	Reached	37.6333
N1059	III	C	Male	87	No	Normal	Normal	Normal	Normal	M	Un	NA	NA	NA	< 3.5	Death	72.2	Reached	38.7333
WWY	IV	C	Male	75	No	Normal	Normal	Normal	Trisomy	M	Un	Un	Un	Un	≥ 3.5	Survival	74.6	Reached	57.9667
LMJ	I	B	Male	56	No	Normal	Normal	Normal	Normal	Un	Un	Un	Un	Un	≥ 3.5	Survival	44.2667	Not reaching	32
YJ	II	A	Male	41	No	Normal	Normal	Deletion	Normal	Un	Un	Un	Un	Un	≥ 3.5	Survival	32.7667	Reached	29.5
N3936	IV	C	Male	62	No	Normal	Normal	Normal	Normal	M	M	Un	Un	Un	< 3.5	Survival	105.767	Reached	0
N906	I	B	Male	66	No	Normal	Loss	Normal	Normal	Un	Un	Un	NA	Un	≥ 3.5	Death	66.9333	Reached	20.1333
N2988	I	A	Female	44	No	Loss	Normal	Deletion	Normal	Un	Un	Un	Un	Un	< 3.5	Survival	28.6667	Reached	19.7667
JJF	I	A	Male	70	No	Normal	Normal	Deletion	Trisomy	M	M	Un	Un	Un	≥ 3.5	Survival	19.3	Reached	19.0333
N1258	III	C	Male	81	No	Normal	Normal	Deletion	Normal	M	M	Un	Un	NA	≥ 3.5	Death	88.8	Reached	32
N519	IV	C	Female	67	No	Normal	Normal	NA	Normal	M	M	Un	Un	NA	≥ 3.5	Survival	92.9	Reached	1.5
DCH	III	C	Male	51	No	Loss	Normal	Deletion	Normal	Un	Un	Un	Un	Un	≥ 3.5	Death	24.0667	Not reaching	23.3
N1109	0	A	Female	50	No	Normal	Normal	Normal	Normal	NA	Un	Un	Un	Un	< 3.5	Survival	134.667	Not reaching	0
LF	I	B	Male	58	No	Normal	NA	NA	NA	NA	Un	M	Un	Un	< 3.5	Survival	23	Not reaching	0
N1416	II	B	Male	48	No	Loss	Normal	Normal	Normal	NA	M	NA	Un	NA	≥ 3.5	Death	29.4333	Reached	15.2333
GF	III	C	Male	39	No	NA	NA	NA	NA	M	Un	NA	NA	NA	< 3.5	Survival	41.2	Reached	29.5
N1194	IV	C	Male	61	No	Normal	Normal	Normal	Normal	Un	NA	NA	Un	NA	< 3.5	Survival	72.6333	Reached	1
N2001	IV	C	Male	62	No	Normal	NA	NA	Normal	NA	Un	NA	NA	NA	≥ 3.5	Survival	46.0333	Reached	1
N958	IV	C	Male	41	No	Normal	Loss	Normal	Normal	NA	Un	Un	Un	NA	≥ 3.5	Death	23.7333	Reached	0.266667
NA, Not available; CK, Complex Karyotype; M, Mated; Un, Unated; Del, Deletion; β2-MG, β2- microglobulin
