# Supplementary material for: Exploring the significance of PAK1 through chromosome conformation signatures in ibrutinib‐resistant chronic lymphocytic leukaemia
Source: Mol Oncol. 2022 Jul 22;16(16):2920–35. doi: 10.1002/1878-0261.13281 (PMC9394240; doi:10.1002/1878-0261.13281)
Supplement: Supplementary file 7 — Table S3. Detailed characteristics of eight CLL patients. [file MOL2-16-2920-s002.xlsx]

## Sheet: Sheet1
Table S3. Detailed characteristics of 8 CLL patients
Patient	1	2	3	4	5	6	7	8
Treated	CLL-TN	CLL-TN	CLL-TN	CLL-TN	CLL-R/R	CLL-R/R	CLL-R/R	CLL-R/R
Rai stage	III	III	III	I	III	II	III	III
Binet stage	B	B	C	B	C	B	B	C
Sex	Female	Male	Female	Female	Male	Male	Female	Female
β2- MG (mg/L)	2.7	7.6	3.5	2.6	8.1	4.4	1.9	3.5
Age (y)	67	45	51	46	54	53	37	64
IGHV Mut	U	NA	U	M	U	U	U	U
SF3B1 status	U	NA	U	U	U	U	U	U
NOTCH1 status	U	NA	U	U	U	U	M	M
MYD88 status	U	NA	U	U	U	U	U	U
Karyotype	46,XY,del(11)(q23)[6]/46,XY[4]	NA	47,XY,+12,del(15)(q22)[10]	47,XX,+12[2]/46,XX[8]	43-44,X,-Y,+der(1),der(3),-6,der(6),-7,der(17),der(20)[8cp]/46,XY[2]	46,XY,del(11)(q14)[10]	46,XX,del(1)(q43)[2]/46,XX[8]	46,XX[20]
TP53 mut/ Del status	-	NA	+	-	+	-	-	+
ATM deletion	+	NA	-	-	-	+	-	-
Del13q status	+	NA	-	-	-	+	-	+
Tri12 status	-	NA	+	+	-	-	-	-
Treatment	iFCR	NA	Chlorambucil	BR	iFCR	ZR	BR,IBR	IBR
Treatment effect	PR	NA	PD	PR	Refractory	Refractory	Resistant	Resistant
TN, Treatment Naive; R/R, Refractory or Relapsed; NA, Not available; M, Mutated; U, Unmutated; iFCR, ibrutinib, fludarabine, cyclophosphamide, rituximab; BR, bendamustine; IBR, ibrutinib; PR, partial response; PD, disease progression.
