# Supplementary material for: Exploring the significance of PAK1 through chromosome conformation signatures in ibrutinib‐resistant chronic lymphocytic leukaemia
Source: Mol Oncol. 2022 Jul 22;16(16):2920–35. doi: 10.1002/1878-0261.13281 (PMC9394240; doi:10.1002/1878-0261.13281)
Supplement: Supplementary file 8 — Table S4. CIs for different levels of growth inhibition (fraction affected) calculated using the compusyn software. [file MOL2-16-2920-s007.xlsx]

## Sheet: Sheet1
Table S4. CIs for different levels of growth inhibition (fraction affected) calculated using the CompuSyn software
	IPA-3 (µM)	gabapentin (µM)	Fa	CI Value
MEC-1	1	1	0.8614	0.57821
	5	5	0.7206	1.25376
	10	10	0.1434	0.27135
MEC-1R
	1	1	0.9332	0.38897
	5	5	0.7518	1.07472
	10	10	0.2754	0.96423
JVM-3
	1	1	0.8654	0.54998
	5	5	0.7592	1.21972
	10	10	0.3688	0.36127
	IPA-3 (µM)	BCATc inhibitor 2 (µM)	Fa	CI Value
MEC-1	1	1	0.99	0.11653
	5	5	0.85304	0.23248
	10	10	0.5024	0.88533
MEC-1R
	1	1	0.93394	0.02702
	5	5	0.79878	0.12112
	10	10	0.23374	0.26973
JVM-3
	1	1	0.89121	0.038
	5	5	0.68228	0.17665
	10	10	0.42	0.95629
